# Supplementary material for: Decrease of Pneumococcal Community-Acquired Pneumonia Hospitalization and Associated Complications in Children after the Implementation of the 13-Valent Pneumococcal Conjugate Vaccine (PCV13) in Taiwan
Source: Vaccines (Basel). 2021 Sep 18;9(9):1043. doi: 10.3390/vaccines9091043 (PMC8471531; doi:10.3390/vaccines9091043)
Supplement: Supplementary file 1 [file vaccines-09-01043-s001.zip]

Archive with 1 entries (1 files):
- vaccines-1340282-SI.pdf
